# Supplementary material for: Biochemical Response to Freezing in the Siberian Salamander Salamandrella keyserlingii
Source: Biology (Basel). 2021 Nov 12;10(11):1172. doi: 10.3390/biology10111172 (PMC8614755; doi:10.3390/biology10111172)
Supplement: Supplementary file 1 [file biology-10-01172-s001.zip]

Archive with 2 entries (2 files):
- Suppl. Fig. 1.tif
- Suppl. Fig. 2.tif
